# Supplementary material for: Comparative transcriptome analysis identifies candidate genes related to seed coat color in rapeseed
Source: Front Plant Sci. 2023 Mar 9;14:1154208. doi: 10.3389/fpls.2023.1154208 (PMC10042178; doi:10.3389/fpls.2023.1154208)
Supplement: Supplementary file 2 [file DataSheet_1.xlsx]

## Sheet: Sheet1
Table S1. The statistic analysis of DEGs during seed development in B. napus
	Sample	DEGs	Up-regulated	Down-regulated
Analysis of DEGs at different development stages in the same seed color materials	Y1-15DAP vs Y1-30DAP	23490	13228	10262
	Y1-30DAP vs Y1-50DAP	28810	6917	21893
	Y1-15DAP vs Y1-50DAP	34371	9673	24698
	B1-15DAP vs B1-30DAP	22564	11443	11121
	B1-30DAP vs B1-50DAP	25834	6352	19482
	B1-15DAP vs B1-50DAP	33803	9779	24024
	Y2-15DAP vs Y2-30DAP	25344	12265	13079
	Y2-15DAP vs Y2-50DAP	31494	6098	25396
	Y2-30DAP vs Y2-50DAP	23883	3008	20875
	Y3-15DAP vs Y3-30DAP	22251	8156	14095
	Y3-15DAP vs Y3-50DAP	35465	4820	30645
	Y3-30DAP vs Y3-50DAP	21668	1966	19702
	B2-15DAP vs B2-30DAP	24032	8109	15923
	B2-15DAP vs B2-50DAP	35959	5045	30914
	B2-30DAP vs B2-50DAP	18464	2242	16222
	Y4-15DAP vs Y4-30DAP	22184	12764	9420
	Y4-15DAP vs Y4-50DAP	36105	7130	28975
	Y4-30DAP vs Y4-50DAP	35510	5143	30367
	B3-15DAP vs B3-30DAP	22651	13497	9154
	B3-15DAP vs B3-50DAP	34941	8421	26520
	B3-30DAP vs B3-50DAP	33558	5677	27881
Analysis of DEGs at the same development stages between different seed color materials	B1-15DAP vs Y1-15DAP	15662	7308	8354
	B1-30DAP vs Y1-30DAP	16457	8816	7641
	B1-50DAP vs Y1-50DAP	10980	4900	6080
	B2-15DAP vs Y2-15DAP	14644	5818	8826
	B2-15DAP vs Y3-15DAP	12767	5970	6797
	B2-30DAP vs Y2-30DAP	17267	10413	6854
	B2-30DAP vs Y3-30DAP	10663	5547	5116
	B2-50DAP vs Y2-50DAP	8181	4485	3696
	B2-50DAP vs Y3-50DAP	6523	2357	4166
	Y4-15DAP vs B3-15DAP	15912	6924	8988
	Y4-30DAP vs B3-30DAP	14538	6463	8075
	Y4-50DAP vs B3-50DAP	11181	6100	5081
