# Supplementary material for: Comparative transcriptome analysis identifies candidate genes related to seed coat color in rapeseed
Source: Front Plant Sci. 2023 Mar 9;14:1154208. doi: 10.3389/fpls.2023.1154208 (PMC10042178; doi:10.3389/fpls.2023.1154208)
Supplement: Supplementary file 3 [file DataSheet_2.xlsx]

## Sheet: Sheet1
Table S2. GO cluster analysis of DEGs during seed development in B. napus
	Class	GO_Name	GO_ID	P_value
Early stage	Molecular function	aspartic-type endopeptidase activity	GO:0004190	6.25825e-07
	Molecular function	aspartic-type peptidase activity	GO:0070001	6.25825e-07
	Molecular function	catalytic activity	GO:0003824	8.5977e-07
	Molecular function	enzyme inhibitor activity	GO:0004857	1.16962e-06
	Molecular function	histone binding	GO:0042393	3.22179e-06
	Molecular function	glycerophosphodiester phosphodiesterase activity	GO:0008889	7.14054e-06
	Molecular function	vitamin binding	GO:0019842	1.34136e-05
	Molecular function	phosphoric diester hydrolase activity	GO:0008081	2.88564e-05
	Molecular function	cysteine-type endopeptidase inhibitor activity	GO:0004869	3.75085e-05
	Molecular function	hydrolase activity, acting on ester bonds	GO:0016788	4.77947e-05
	Molecular function	calmodulin binding	GO:0005516	5.23664e-05
	Molecular function	hydrolase activity	GO:0016787	5.34696e-05
	Molecular function	protein dimerization activity	GO:0046983	8.36883e-05
	Molecular function	peptidase inhibitor activity	GO:0030414	8.87193e-05
	Molecular function	peptidase regulator activity	GO:0061134	8.87193e-05
	Molecular function	endopeptidase regulator activity	GO:0061135	8.87193e-05
	Molecular function	endopeptidase inhibitor activity	GO:0004866	8.87193e-05
	Molecular function	serine-type carboxypeptidase activity	GO:0004185	0.000115372
	Molecular function	pyridoxal phosphate binding	GO:0030170	0.000139506
	Molecular function	vitamin B6 binding	GO:0070279	0.000139506
	Molecular function	phosphorelay response regulator activity	GO:0000156	0.000146655
	Molecular function	potassium channel activity	GO:0005267	0.000182979
	Molecular function	carboxypeptidase activity	GO:0004180	0.000185112
	Molecular function	serine-type exopeptidase activity	GO:0070008	0.00023208
	Molecular function	selenium binding	GO:0008430	0.000275699
	Molecular function	calcium ion transmembrane transporter activity	GO:0015085	0.000374862
	Molecular function	glutamate decarboxylase activity	GO:0004351	0.000440696
	Molecular function	histone methyltransferase activity	GO:0042054	0.000487857
	Molecular function	histone-lysine N-methyltransferase activity	GO:0018024	0.000487857
	Molecular function	lysine N-methyltransferase activity	GO:0016278	0.000487857
	Molecular function	protein-lysine N-methyltransferase activity	GO:0016279	0.000487857
	Molecular function	serine-type peptidase activity	GO:0008236	0.000603613
	Molecular function	serine hydrolase activity	GO:0017171	0.000603613
	Molecular function	linoleate 13S-lipoxygenase activity	GO:0016165	0.000673972
	Molecular function	identical protein binding	GO:0042802	0.000684772
	Molecular function	voltage-gated potassium channel activity	GO:0005249	0.000884284
	Molecular function	P-type calcium transporter activity	GO:0005388	0.000884284
	Molecular function	voltage-gated cation channel activity	GO:0022843	0.000884284
	Molecular function	iron ion binding	GO:0005506	0.00111337
	Molecular function	phosphoric ester hydrolase activity	GO:0042578	0.00112753
	Molecular function	ATPase-coupled cation transmembrane transporter activity	GO:0019829	0.00132361
	Molecular function	L-ascorbic acid binding	GO:0031418	0.00136719
	Molecular function	monosaccharide binding	GO:0048029	0.00136719
	Molecular function	transaminase activity	GO:0008483	0.00155412
	Molecular function	transferase activity, transferring nitrogenous groups	GO:0016769	0.00155412
	Molecular function	methyltransferase activity	GO:0008168	0.00187138
	Molecular function	carboxylic acid binding	GO:0031406	0.00193928
	Molecular function	molecular transducer activity	GO:0060089	0.0020846
	Molecular function	cation channel activity	GO:0005261	0.00209093
	Molecular function	molecular function regulator activity	GO:0098772	0.00224906
	Molecular function	hexosyltransferase activity	GO:0016758	0.00225167
	Molecular function	endopeptidase activity	GO:0004175	0.00246149
	Molecular function	O-methyltransferase activity	GO:0008171	0.00289997
	Molecular function	transferase activity, transferring one-carbon groups	GO:0016741	0.00324081
	Molecular function	DNA binding	GO:0003677	0.00324473
	Molecular function	heme binding	GO:0020037	0.0034559
	Molecular function	N-methyltransferase activity	GO:0008170	0.0036308
	Molecular function	chromatin binding	GO:0003682	0.00398161
	Molecular function	xyloglucan:xyloglucosyl transferase activity	GO:0016762	0.00436034
	Molecular function	pectinesterase activity	GO:0030599	0.00455831
	Molecular function	tetrapyrrole binding	GO:0046906	0.00482585
	Molecular function	glycosyltransferase activity	GO:0016757	0.00509114
	Molecular function	P-type transmembrane transporter activity	GO:0140358	0.00520415
	Molecular function	P-type ion transporter activity	GO:0015662	0.00520415
	Molecular function	ribokinase activity	GO:0004747	0.00599809
	Molecular function	solute:anion antiporter activity	GO:0140323	0.00692266
	Molecular function	dioxygenase activity	GO:0051213	0.00771288
	Molecular function	oxidoreductase activity, acting on single donors with incorporation of molecular oxygen, incorporation of two atoms of oxygen	GO:0016702	0.00771288
	Molecular function	enzyme regulator activity	GO:0030234	0.00837293
	Molecular function	thiolester hydrolase activity	GO:0016790	0.00845945
	Molecular function	exopeptidase activity	GO:0008238	0.00847045
	Molecular function	protein methyltransferase activity	GO:0008276	0.00925485
	Molecular function	ion channel activity	GO:0005216	0.0100941
	Molecular function	passive transmembrane transporter activity	GO:0022803	0.0100941
	Molecular function	channel activity	GO:0015267	0.0100941
	Molecular function	O-acyltransferase activity	GO:0008374	0.0106207
	Molecular function	acyltransferase activity	GO:0016746	0.0106742
	Molecular function	ATPase-coupled transmembrane transporter activity	GO:0042626	0.0110229
	Molecular function	carbohydrate transmembrane transporter activity	GO:0015144	0.0112347
	Molecular function	carboxylic ester hydrolase activity	GO:0052689	0.0133808
	Molecular function	amine-lyase activity	GO:0016843	0.0149277
	Molecular function	strictosidine synthase activity	GO:0016844	0.0149277
	Molecular function	copper ion binding	GO:0005507	0.0149939
	Molecular function	peptidase activity	GO:0008233	0.0151279
	Molecular function	potassium ion transmembrane transporter activity	GO:0015079	0.015629
	Molecular function	NAD binding	GO:0051287	0.0164233
	Molecular function	active ion transmembrane transporter activity	GO:0022853	0.0176979
	Molecular function	cation binding	GO:0043169	0.0204957
	Molecular function	metal ion binding	GO:0046872	0.023382
	Molecular function	intramembrane lipid transporter activity	GO:0140303	0.0242953
	Molecular function	ATPase-coupled intramembrane lipid transporter activity	GO:0140326	0.0242953
	Molecular function	organic acid binding	GO:0043177	0.0245908
	Molecular function	acyltransferase activity, transferring groups other than amino-acyl groups	GO:0016747	0.0287534
	Molecular function	voltage-gated ion channel activity	GO:0005244	0.0305946
	Molecular function	voltage-gated channel activity	GO:0022832	0.0305946
	Molecular function	calcium ion binding	GO:0005509	0.0342425
	Molecular function	carboxy-lyase activity	GO:0016831	0.0411519
	Molecular function	carbohydrate kinase activity	GO:0019200	0.0411924
	Molecular function	glucosyltransferase activity	GO:0046527	0.041674
	Molecular function	oxidoreductase activity, acting on single donors with incorporation of molecular oxygen	GO:0016701	0.0435647
	Molecular function	FMN binding	GO:0010181	0.046715
	Cellular component	cell wall	GO:0005618	0.000238551
	Cellular component	external encapsulating structure	GO:0030312	0.000445483
	Cellular component	cell periphery	GO:0071944	0.00190269
	Cellular component	extracellular region	GO:0005576	0.00347443
	Cellular component	cellular anatomical entity	GO:0110165	0.0164366
	Cellular component	Golgi membrane	GO:0000139	0.0367284
	Biological process	carbohydrate metabolic process	GO:0005975	5.52584e-11
	Biological process	cellular carbohydrate metabolic process	GO:0044262	2.09782e-06
	Biological process	lipid metabolic process	GO:0006629	7.10251e-06
	Biological process	oligosaccharide metabolic process	GO:0009311	7.22468e-06
	Biological process	disaccharide metabolic process	GO:0005984	1.48896e-05
	Biological process	glycerol metabolic process	GO:0006071	1.8878e-05
	Biological process	alditol metabolic process	GO:0019400	1.8878e-05
	Biological process	negative regulation of molecular function	GO:0044092	7.46212e-05
	Biological process	negative regulation of catalytic activity	GO:0043086	7.46212e-05
	Biological process	oligosaccharide biosynthetic process	GO:0009312	0.000131414
	Biological process	trehalose metabolic process	GO:0005991	0.000159595
	Biological process	lipid localization	GO:0010876	0.000326259
	Biological process	lipid transport	GO:0006869	0.000326259
	Biological process	calcium ion transport	GO:0006816	0.000351076
	Biological process	pentose metabolic process	GO:0019321	0.000359287
	Biological process	calcium ion transmembrane transport	GO:0070588	0.00051379
	Biological process	disaccharide biosynthetic process	GO:0046351	0.000545048
	Biological process	response to biotic stimulus	GO:0009607	0.000649919
	Biological process	alcohol metabolic process	GO:0006066	0.000757064
	Biological process	sulfur compound metabolic process	GO:0006790	0.000873202
	Biological process	phosphorelay signal transduction system	GO:0000160	0.000915146
	Biological process	carbohydrate biosynthetic process	GO:0016051	0.00113321
	Biological process	nucleobase-containing compound catabolic process	GO:0034655	0.0011356
	Biological process	trehalose biosynthetic process	GO:0005992	0.00183529
	Biological process	polyol metabolic process	GO:0019751	0.00257209
	Biological process	organic hydroxy compound metabolic process	GO:1901615	0.0029598
	Biological process	small molecule metabolic process	GO:0044281	0.00405229
	Biological process	fatty acid metabolic process	GO:0006631	0.00436647
	Biological process	fatty acid biosynthetic process	GO:0006633	0.00492556
	Biological process	monosaccharide metabolic process	GO:0005996	0.00533776
	Biological process	D-ribose metabolic process	GO:0006014	0.00578864
	Biological process	glutamate metabolic process	GO:0006536	0.00708883
	Biological process	proteolysis	GO:0006508	0.00772681
	Biological process	monocarboxylic acid biosynthetic process	GO:0072330	0.00816591
	Biological process	serine family amino acid biosynthetic process	GO:0009070	0.00834823
	Biological process	tricarboxylic acid cycle	GO:0006099	0.00876801
	Biological process	cysteine biosynthetic process from serine	GO:0006535	0.0097678
	Biological process	cysteine biosynthetic process	GO:0019344	0.0097678
	Biological process	lipid biosynthetic process	GO:0008610	0.0103344
	Biological process	cellular carbohydrate biosynthetic process	GO:0034637	0.0105449
	Biological process	carbohydrate transport	GO:0008643	0.010802
	Biological process	heterocycle catabolic process	GO:0046700	0.0114685
	Biological process	L-serine metabolic process	GO:0006563	0.0115096
	Biological process	cysteine metabolic process	GO:0006534	0.0119113
	Biological process	cellular nitrogen compound catabolic process	GO:0044270	0.0134975
	Biological process	polysaccharide metabolic process	GO:0005976	0.0145321
	Biological process	dicarboxylic acid metabolic process	GO:0043648	0.0176275
	Biological process	cellular polysaccharide metabolic process	GO:0044264	0.0177509
	Biological process	obsolete oxidation-reduction process	GO:0055114	0.0188167
	Biological process	histone lysine methylation	GO:0034968	0.0193968
	Biological process	histone methylation	GO:0016571	0.0193968
	Biological process	peptidyl-lysine methylation	GO:0018022	0.0193968
	Biological process	potassium ion transport	GO:0006813	0.0223197
	Biological process	organophosphate ester transport	GO:0015748	0.0235294
	Biological process	phospholipid transport	GO:0015914	0.0235294
	Biological process	sucrose metabolic process	GO:0005985	0.0235294
	Biological process	peptidyl-amino acid modification	GO:0018193	0.0235412
	Biological process	response to inorganic substance	GO:0010035	0.027679
	Biological process	cellular lipid metabolic process	GO:0044255	0.0354355
	Biological process	aerobic respiration	GO:0009060	0.0371832
	Biological process	serine family amino acid metabolic process	GO:0009069	0.038423
	Biological process	carboxylic acid biosynthetic process	GO:0046394	0.0389815
	Biological process	response to oxygen-containing compound	GO:1901700	0.0422633
	Biological process	cell redox homeostasis	GO:0045454	0.0423804
	Biological process	sulfur compound biosynthetic process	GO:0044272	0.0434807
	Biological process	sulfur amino acid biosynthetic process	GO:0000097	0.0443173
	Biological process	energy derivation by oxidation of organic compounds	GO:0015980	0.0492572
	Biological process	regulation of catalytic activity	GO:0050790	0.0498776
Middle stage	Molecular function	fructose-bisphosphate aldolase activity	GO:0004332	2.60763e-08
	Molecular function	pectinesterase activity	GO:0030599	1.27998e-07
	Molecular function	aldehyde-lyase activity	GO:0016832	1.35839e-07
	Molecular function	copper ion binding	GO:0005507	4.17589e-06
	Molecular function	hydroquinone:oxygen oxidoreductase activity	GO:0052716	4.79398e-06
	Molecular function	carboxylic ester hydrolase activity	GO:0052689	7.48398e-06
	Molecular function	enzyme inhibitor activity	GO:0004857	1.71266e-05
	Molecular function	oxidoreductase activity, acting on diphenols and related substances as donors, oxygen as acceptor	GO:0016682	1.9639e-05
	Molecular function	catalytic activity	GO:0003824	4.81773e-05
	Molecular function	oxidoreductase activity, acting on diphenols and related substances as donors	GO:0016679	0.000156027
	Molecular function	oxidoreductase activity	GO:0016491	0.000325111
	Molecular function	molecular function regulator activity	GO:0098772	0.000352224
	Molecular function	carbohydrate binding	GO:0030246	0.000784413
	Molecular function	enzyme regulator activity	GO:0030234	0.000993934
	Molecular function	flavin adenine dinucleotide binding	GO:0050660	0.00135102
	Molecular function	NADP binding	GO:0050661	0.00164005
	Molecular function	hydrolase activity, acting on ester bonds	GO:0016788	0.00260919
	Molecular function	carbon-carbon lyase activity	GO:0016830	0.00739318
	Molecular function	acetylglucosaminyltransferase activity	GO:0008375	0.0097812
	Molecular function	calcium ion binding	GO:0005509	0.0101542
	Molecular function	UDP-glycosyltransferase activity	GO:0008194	0.0117244
	Molecular function	intramolecular transferase activity	GO:0016866	0.0118645
	Molecular function	sequence-specific DNA binding	GO:0043565	0.0168222
	Molecular function	isomerase activity	GO:0016853	0.0227972
	Molecular function	lyase activity	GO:0016829	0.0271027
	Molecular function	metal ion binding	GO:0046872	0.029142
	Molecular function	cation binding	GO:0043169	0.0314029
	Molecular function	hydrolase activity	GO:0016787	0.0337879
	Molecular function	hexosyltransferase activity	GO:0016758	0.0357611
	Molecular function	glycosyltransferase activity	GO:0016757	0.0392047
	Cellular component	photosynthetic membrane	GO:0034357	5.58553e-13
	Cellular component	photosystem	GO:0009521	5.77871e-13
	Cellular component	thylakoid	GO:0009579	9.59899e-13
	Cellular component	photosystem II	GO:0009523	7.86333e-11
	Cellular component	thylakoid membrane	GO:0042651	1.24638e-09
	Cellular component	photosystem II oxygen evolving complex	GO:0009654	6.25046e-08
	Cellular component	oxidoreductase complex	GO:1990204	5.94234e-06
	Cellular component	extrinsic component of membrane	GO:0019898	1.54572e-05
	Cellular component	cell wall	GO:0005618	7.59856e-05
	Cellular component	chloroplast	GO:0009507	8.00086e-05
	Cellular component	plastid	GO:0009536	8.55811e-05
	Cellular component	membrane protein complex	GO:0098796	9.99235e-05
	Cellular component	external encapsulating structure	GO:0030312	0.000115302
	Cellular component	membrane	GO:0016020	0.000539062
	Cellular component	photosystem I	GO:0009522	0.000797577
	Cellular component	apoplast	GO:0048046	0.00198744
	Cellular component	cell periphery	GO:0071944	0.00832013
	Cellular component	extracellular region	GO:0005576	0.00996341
	Cellular component	cellular anatomical entity	GO:0110165	0.0110806
	Biological process	photosynthesis	GO:0015979	1.03327e-11
	Biological process	aromatic compound catabolic process	GO:0019439	5.57127e-06
	Biological process	lignin metabolic process	GO:0009808	8.95079e-06
	Biological process	phenylpropanoid catabolic process	GO:0046271	8.95079e-06
	Biological process	lignin catabolic process	GO:0046274	8.95079e-06
	Biological process	phenylpropanoid metabolic process	GO:0009698	8.95079e-06
	Biological process	cell wall modification	GO:0042545	1.94766e-05
	Biological process	secondary metabolic process	GO:0019748	3.62605e-05
	Biological process	organic cyclic compound catabolic process	GO:1901361	4.34155e-05
	Biological process	carbohydrate metabolic process	GO:0005975	0.000291007
	Biological process	ATP generation from ADP	GO:0006757	0.00036503
	Biological process	purine nucleoside diphosphate metabolic process	GO:0009135	0.00036503
	Biological process	ADP metabolic process	GO:0046031	0.00036503
	Biological process	glycolytic process	GO:0006096	0.00036503
	Biological process	purine ribonucleoside diphosphate metabolic process	GO:0009179	0.00036503
	Biological process	ribonucleoside diphosphate metabolic process	GO:0009185	0.00036503
	Biological process	external encapsulating structure organization	GO:0045229	0.000622933
	Biological process	cell wall organization	GO:0071555	0.000622933
	Biological process	pyruvate metabolic process	GO:0006090	0.000661952
	Biological process	nucleoside diphosphate phosphorylation	GO:0006165	0.000709848
	Biological process	monocarboxylic acid metabolic process	GO:0032787	0.000844013
	Biological process	cell wall organization or biogenesis	GO:0071554	0.00101217
	Biological process	nucleoside diphosphate metabolic process	GO:0009132	0.00116498
	Biological process	nucleotide phosphorylation	GO:0046939	0.00172516
	Biological process	carbohydrate catabolic process	GO:0016052	0.00204674
	Biological process	obsolete oxidation-reduction process	GO:0055114	0.00381736
	Biological process	protein folding	GO:0006457	0.00908157
	Biological process	carboxylic acid metabolic process	GO:0019752	0.0107853
	Biological process	oxoacid metabolic process	GO:0043436	0.0110246
	Biological process	organic acid metabolic process	GO:0006082	0.0113505
	Biological process	ATP metabolic process	GO:0046034	0.0154552
	Biological process	purine nucleoside triphosphate metabolic process	GO:0009144	0.020812
	Biological process	ribonucleoside triphosphate metabolic process	GO:0009199	0.020812
	Biological process	purine ribonucleoside triphosphate metabolic process	GO:0009205	0.020812
	Biological process	nucleoside triphosphate metabolic process	GO:0009141	0.0214793
	Biological process	catabolic process	GO:0009056	0.0240133
	Biological process	generation of precursor metabolites and energy	GO:0006091	0.0268102
	Biological process	organic substance catabolic process	GO:1901575	0.0321667
Late stage	Molecular function	nutrient reservoir activity	GO:0045735	6.66134e-16
	Molecular function	oxidoreductase activity	GO:0016491	5.02043e-13
	Molecular function	iron ion binding	GO:0005506	1.62085e-11
	Molecular function	electron transfer activity	GO:0009055	1.69795e-11
	Molecular function	heme binding	GO:0020037	1.35768e-10
	Molecular function	tetrapyrrole binding	GO:0046906	2.22123e-10
	Molecular function	xenobiotic transmembrane transporter activity	GO:0042910	1.53337e-06
	Molecular function	ion channel inhibitor activity	GO:0008200	1.13822e-05
	Molecular function	ion channel regulator activity	GO:0099106	1.13822e-05
	Molecular function	channel regulator activity	GO:0016247	1.13822e-05
	Molecular function	channel inhibitor activity	GO:0016248	1.13822e-05
	Molecular function	molecular function inhibitor activity	GO:0140678	1.13822e-05
	Molecular function	transporter activity	GO:0005215	1.59984e-05
	Molecular function	antiporter activity	GO:0015297	2.65027e-05
	Molecular function	glutamate decarboxylase activity	GO:0004351	2.71466e-05
	Molecular function	secondary active transmembrane transporter activity	GO:0015291	5.76708e-05
	Molecular function	oxidoreductase activity, acting on a sulfur group of donors, disulfide as acceptor	GO:0016671	0.000180374
	Molecular function	monooxygenase activity	GO:0004497	0.000266206
	Molecular function	lyase activity	GO:0016829	0.000412045
	Molecular function	serine-type exopeptidase activity	GO:0070008	0.000470526
	Molecular function	carbon-carbon lyase activity	GO:0016830	0.000740907
	Molecular function	serine-type carboxypeptidase activity	GO:0004185	0.00141278
	Molecular function	sulfotransferase activity	GO:0008146	0.00147098
	Molecular function	carboxypeptidase activity	GO:0004180	0.00180422
	Molecular function	enzyme inhibitor activity	GO:0004857	0.00249241
	Molecular function	transition metal ion binding	GO:0046914	0.00305412
	Molecular function	peptidase inhibitor activity	GO:0030414	0.00375677
	Molecular function	peptidase regulator activity	GO:0061134	0.00375677
	Molecular function	endopeptidase regulator activity	GO:0061135	0.00375677
	Molecular function	endopeptidase inhibitor activity	GO:0004866	0.00375677
	Molecular function	ATP hydrolysis activity	GO:0016887	0.00413403
	Molecular function	exopeptidase activity	GO:0008238	0.00468372
	Molecular function	transferase activity, transferring sulphur-containing groups	GO:0016782	0.00479508
	Molecular function	metal ion binding	GO:0046872	0.00492934
	Molecular function	cation binding	GO:0043169	0.00554916
	Molecular function	catalytic activity	GO:0003824	0.00653809
	Molecular function	carboxy-lyase activity	GO:0016831	0.0109539
	Molecular function	active transmembrane transporter activity	GO:0022804	0.0118613
	Molecular function	molecular function regulator activity	GO:0098772	0.0245097
	Molecular function	glucosyltransferase activity	GO:0046527	0.0297154
	Molecular function	DNA-binding transcription factor activity	GO:0003700	0.0311519
	Molecular function	vitamin B6 binding	GO:0070279	0.0434324
	Molecular function	pyridoxal phosphate binding	GO:0030170	0.0434324
	Cellular component	lipid droplet	GO:0005811	3.33067e-16
	Cellular component	monolayer-surrounded lipid storage body	GO:0012511	3.33067e-16
	Cellular component	membrane	GO:0016020	7.912e-12
	Cellular component	integral component of membrane	GO:0016021	1.99062e-07
	Cellular component	intrinsic component of membrane	GO:0031224	3.11639e-07
	Cellular component	external encapsulating structure	GO:0030312	0.00148092
	Cellular component	cell wall	GO:0005618	0.00328118
	Cellular component	cellular anatomical entity	GO:0110165	0.00470267
	Cellular component	extracellular region	GO:0005576	0.0253942
	Cellular component	cell periphery	GO:0071944	0.0491396
	Biological process	embryo development	GO:0009790	3.59268e-13
	Biological process	response to acid chemical	GO:0001101	3.73813e-08
	Biological process	response to water	GO:0009415	3.73813e-08
	Biological process	obsolete oxidation-reduction process	GO:0055114	6.79357e-08
	Biological process	response to oxygen-containing compound	GO:1901700	5.96954e-07
	Biological process	response to inorganic substance	GO:0010035	2.57761e-06
	Biological process	xenobiotic transmembrane transport	GO:0006855	3.09499e-06
	Biological process	xenobiotic transport	GO:0042908	3.09499e-06
	Biological process	multicellular organismal process	GO:0032501	5.00278e-06
	Biological process	multicellular organism development	GO:0007275	8.53697e-06
	Biological process	response to abiotic stimulus	GO:0009628	1.17543e-05
	Biological process	anatomical structure development	GO:0048856	5.56648e-05
	Biological process	developmental process	GO:0032502	7.05754e-05
	Biological process	glutamate metabolic process	GO:0006536	0.000480538
	Biological process	response to stress	GO:0006950	0.00126498
	Biological process	transmembrane transport	GO:0055085	0.00128921
	Biological process	response to chemical	GO:0042221	0.00159585
	Biological process	dicarboxylic acid metabolic process	GO:0043648	0.0081676
	Biological process	glutamine family amino acid metabolic process	GO:0009064	0.0288713
	Biological process	oxoacid metabolic process	GO:0043436	0.0376654
	Biological process	organic acid metabolic process	GO:0006082	0.0387527
	Biological process	carbohydrate metabolic process	GO:0005975	0.0452502
	Biological process	lipid metabolic process	GO:0006629	0.0465528
Whole seed development	Molecular function	translation regulator activity	GO:0045182	1.01256e-10
	Molecular function	translation factor activity, RNA binding	GO:0008135	1.01256e-10
	Molecular function	translation regulator activity, nucleic acid binding	GO:0090079	1.01256e-10
	Molecular function	translation initiation factor activity	GO:0003743	9.24512e-10
	Molecular function	guanyl ribonucleotide binding	GO:0032561	6.65093e-07
	Molecular function	GTP binding	GO:0005525	6.65093e-07
	Molecular function	guanyl nucleotide binding	GO:0019001	8.8189e-07
	Molecular function	RNA binding	GO:0003723	1.33417e-06
	Molecular function	ribonucleoside triphosphate phosphatase activity	GO:0017111	4.7865e-06
	Molecular function	pyrophosphatase activity	GO:0016462	8.97472e-06
	Molecular function	hydrolase activity, acting on acid anhydrides	GO:0016817	8.97472e-06
	Molecular function	hydrolase activity, acting on acid anhydrides, in phosphorus-containing anhydrides	GO:0016818	8.97472e-06
	Molecular function	aminopeptidase activity	GO:0004177	2.44462e-05
	Molecular function	small molecule binding	GO:0036094	6.68804e-05
	Molecular function	GTPase activity	GO:0003924	0.000124925
	Molecular function	binding	GO:0005488	0.000339608
	Molecular function	nucleotide binding	GO:0000166	0.000912363
	Molecular function	nucleoside phosphate binding	GO:1901265	0.000912363
	Molecular function	vitamin binding	GO:0019842	0.00206326
	Molecular function	heterocyclic compound binding	GO:1901363	0.00231733
	Molecular function	organic cyclic compound binding	GO:0097159	0.0023383
	Molecular function	ATP hydrolysis activity	GO:0016887	0.00256565
	Molecular function	acid-amino acid ligase activity	GO:0016881	0.00500671
	Molecular function	metallopeptidase activity	GO:0008237	0.00761162
	Molecular function	vitamin B6 binding	GO:0070279	0.00783469
	Molecular function	pyridoxal phosphate binding	GO:0030170	0.00783469
	Molecular function	ATP-dependent activity	GO:0140657	0.00936188
	Molecular function	helicase activity	GO:0004386	0.0110024
	Molecular function	exopeptidase activity	GO:0008238	0.0110839
	Molecular function	nucleic acid binding	GO:0003676	0.0136793
	Molecular function	anion binding	GO:0043168	0.0153611
	Molecular function	ligase activity, forming carbon-nitrogen bonds	GO:0016879	0.0268489
	Molecular function	structural molecule activity	GO:0005198	0.0306626
	Molecular function	catalytic activity, acting on a nucleic acid	GO:0140640	0.0395617
	Molecular function	hydrolase activity	GO:0016787	0.0396053
	Molecular function	zinc ion binding	GO:0008270	0.0417018
	Molecular function	purine ribonucleoside triphosphate binding	GO:0035639	0.049625
	Molecular function	lipid binding	GO:0008289	0.0498608
	Cellular component	intracellular anatomical structure	GO:0005622	5.15926e-08
	Cellular component	organelle	GO:0043226	0.00258812
	Cellular component	intracellular organelle	GO:0043229	0.00258812
	Cellular component	membrane-bounded organelle	GO:0043227	0.00457927
	Cellular component	intracellular membrane-bounded organelle	GO:0043231	0.00457927
	Cellular component	cytoplasm	GO:0005737	0.00636167
	Cellular component	nucleus	GO:0005634	0.010865
	Biological process	gene expression	GO:0010467	2.44397e-11
	Biological process	translational initiation	GO:0006413	2.62061e-10
	Biological process	cellular nitrogen compound metabolic process	GO:0034641	1.68523e-09
	Biological process	RNA metabolic process	GO:0016070	5.03242e-08
	Biological process	peptide biosynthetic process	GO:0043043	1.36122e-07
	Biological process	amide biosynthetic process	GO:0043604	1.71001e-07
	Biological process	translation	GO:0006412	2.91431e-07
	Biological process	peptide metabolic process	GO:0006518	3.28618e-07
	Biological process	cellular amide metabolic process	GO:0043603	5.53337e-07
	Biological process	macromolecule biosynthetic process	GO:0009059	1.69565e-06
	Biological process	nucleic acid metabolic process	GO:0090304	8.22995e-06
	Biological process	cellular nitrogen compound biosynthetic process	GO:0044271	1.09449e-05
	Biological process	organonitrogen compound biosynthetic process	GO:1901566	1.10485e-05
	Biological process	cellular macromolecule biosynthetic process	GO:0034645	1.31535e-05
	Biological process	cellular biosynthetic process	GO:0044249	4.73091e-05
	Biological process	cellular macromolecule localization	GO:0070727	4.98581e-05
	Biological process	protein localization	GO:0008104	4.98581e-05
	Biological process	biosynthetic process	GO:0009058	6.39483e-05
	Biological process	organic cyclic compound metabolic process	GO:1901360	6.41696e-05
	Biological process	nucleobase-containing compound metabolic process	GO:0006139	7.17884e-05
	Biological process	cellular localization	GO:0051641	0.000121605
	Biological process	RNA processing	GO:0006396	0.000147368
	Biological process	heterocycle metabolic process	GO:0046483	0.000148943
	Biological process	organic substance biosynthetic process	GO:1901576	0.000168017
	Biological process	cellular aromatic compound metabolic process	GO:0006725	0.000228081
	Biological process	cellular metabolic process	GO:0044237	0.000243912
	Biological process	macromolecule localization	GO:0033036	0.000251588
	Biological process	protein transport	GO:0015031	0.000262055
	Biological process	establishment of protein localization	GO:0045184	0.000312795
	Biological process	cellular process	GO:0009987	0.000323067
	Biological process	intracellular protein transport	GO:0006886	0.000393368
	Biological process	nitrogen compound metabolic process	GO:0006807	0.000580167
	Biological process	obsolete GTP catabolic process	GO:0006184	0.000771187
	Biological process	intracellular transport	GO:0046907	0.000976531
	Biological process	establishment of localization in cell	GO:0051649	0.000976531
	Biological process	nitrogen compound transport	GO:0071705	0.00109935
	Biological process	macromolecule metabolic process	GO:0043170	0.0024894
	Biological process	cellular macromolecule metabolic process	GO:0044260	0.00272959
	Biological process	organic substance transport	GO:0071702	0.00508649
	Biological process	small GTPase mediated signal transduction	GO:0007264	0.00771686
	Biological process	nucleocytoplasmic transport	GO:0006913	0.010419
	Biological process	nuclear transport	GO:0051169	0.010419
	Biological process	primary metabolic process	GO:0044238	0.0227441
	Biological process	metabolic process	GO:0008152	0.0303473
