# Supplementary material for: Comparative transcriptome analysis identifies candidate genes related to seed coat color in rapeseed
Source: Front Plant Sci. 2023 Mar 9;14:1154208. doi: 10.3389/fpls.2023.1154208 (PMC10042178; doi:10.3389/fpls.2023.1154208)
Supplement: Supplementary file 4 [file DataSheet_3.xlsx]

## Sheet: Sheet1
Table S3. KEGG enrichment analysis of DEGs during seed development in B. napus
	MainClass	Term Name	P-value
Early stage (15 DAP)	A09100 Metabolism	A09100 Metabolism	1.41331e-13
	B09101 Carbohydrate metabolism	A09100 Metabolism	3.33537e-09
	00500 Starch and sucrose metabolism	A09100 Metabolism	6.58885e-08
	99980 Enzymes with EC numbers	A09190 Not Included in Pathway or Brite	1.60462e-07
	B09191 Unclassified: metabolism	A09190 Not Included in Pathway or Brite	4.39139e-07
	00920 Sulfur metabolism	A09100 Metabolism	1.31368e-06
	B09105 Amino acid metabolism	A09100 Metabolism	1.40152e-06
	00592 alpha-Linolenic acid metabolism	A09100 Metabolism	7.41705e-06
	B09103 Lipid metabolism	A09100 Metabolism	1.16581e-05
	A09190 Not Included in Pathway or Brite	A09190 Not Included in Pathway or Brite	1.20633e-05
	04070 Phosphatidylinositol signaling system	A09130 Environmental Information Processing	2.48176e-05
	A09130 Environmental Information Processing	A09130 Environmental Information Processing	6.25631e-05
	B09132 Signal transduction	A09130 Environmental Information Processing	6.32715e-05
	04626 Plant-pathogen interaction	A09150 Organismal Systems	0.000360482
	00966 Glucosinolate biosynthesis	A09100 Metabolism	0.000740003
	00600 Sphingolipid metabolism	A09100 Metabolism	0.00108788
	B09110 Biosynthesis of other secondary metabolites	A09100 Metabolism	0.00121862
	00062 Fatty acid elongation	A09100 Metabolism	0.00161077
	00650 Butanoate metabolism	A09100 Metabolism	0.00239684
	00380 Tryptophan metabolism	A09100 Metabolism	0.00389977
	01002 Peptidases and inhibitors	A09180 Brite Hierarchies	0.00403234
	00430 Taurine and hypotaurine metabolism	A09100 Metabolism	0.00494375
	00270 Cysteine and methionine metabolism	A09100 Metabolism	0.00501903
	A09150 Organismal Systems	A09150 Organismal Systems	0.00524502
	B09159 Environmental adaptation	A09150 Organismal Systems	0.00524502
	00905 Brassinosteroid biosynthesis	A09100 Metabolism	0.0057773
	00950 Isoquinoline alkaloid biosynthesis	A09100 Metabolism	0.00663513
	00591 Linoleic acid metabolism	A09100 Metabolism	0.00670508
	00520 Amino sugar and nucleotide sugar metabolism	A09100 Metabolism	0.00698019
	00199 Cytochrome P450	A09180 Brite Hierarchies	0.00946938
	04091 Lectins	A09180 Brite Hierarchies	0.0101049
	04145 Phagosome	A09140 Cellular Processes	0.013844
	00730 Thiamine metabolism	A09100 Metabolism	0.0139777
	04075 Plant hormone signal transduction	A09130 Environmental Information Processing	0.0145505
	04040 Ion channels	A09180 Brite Hierarchies	0.0270671
	00250 Alanine, aspartate and glutamate metabolism	A09100 Metabolism	0.0291587
	00350 Tyrosine metabolism	A09100 Metabolism	0.0302335
	04141 Protein processing in endoplasmic reticulum	A09120 Genetic Information Processing	0.0359106
Middle stage (30 DAP)	00194 Photosynthesis proteins	A09180 Brite Hierarchies	0
	00195 Photosynthesis	A09100 Metabolism	1.24234e-13
	A09100 Metabolism	A09100 Metabolism	9.44446e-10
	B09102 Energy metabolism	A09100 Metabolism	8.32389e-09
	B09101 Carbohydrate metabolism	A09100 Metabolism	1.53035e-05
	00196 Photosynthesis - antenna proteins	A09100 Metabolism	5.00328e-05
	03110 Chaperones and folding catalysts	A09180 Brite Hierarchies	0.00117904
	00030 Pentose phosphate pathway	A09100 Metabolism	0.00124092
	00710 Carbon fixation in photosynthetic organisms	A09100 Metabolism	0.00172822
	00860 Porphyrin metabolism	A09100 Metabolism	0.00229316
	99980 Enzymes with EC numbers	A09190 Not Included in Pathway or Brite	0.00282219
	00630 Glyoxylate and dicarboxylate metabolism	A09100 Metabolism	0.0032526
	B09191 Unclassified: metabolism	A09190 Not Included in Pathway or Brite	0.00379731
	02000 Transporters	A09180 Brite Hierarchies	0.00462946
	00040 Pentose and glucuronate interconversions	A09100 Metabolism	0.00665975
	00010 Glycolysis / Gluconeogenesis	A09100 Metabolism	0.00743536
	00051 Fructose and mannose metabolism	A09100 Metabolism	0.0132706
	04141 Protein processing in endoplasmic reticulum	A09120 Genetic Information Processing	0.0150894
	A09190 Not Included in Pathway or Brite	A09190 Not Included in Pathway or Brite	0.0160246
	00620 Pyruvate metabolism	A09100 Metabolism	0.0195297
	00380 Tryptophan metabolism	A09100 Metabolism	0.0253428
	B09108 Metabolism of cofactors and vitamins	A09100 Metabolism	0.0301781
	04075 Plant hormone signal transduction	A09130 Environmental Information Processing	0.0440784
Late stage (50 DAP)	00073 Cutin, suberine and wax biosynthesis	A09100 Metabolism	0
	02000 Transporters	A09180 Brite Hierarchies	6.89411e-08
	00199 Cytochrome P450	A09180 Brite Hierarchies	2.21318e-07
	B09103 Lipid metabolism	A09100 Metabolism	4.05664e-07
	A09100 Metabolism	A09100 Metabolism	8.36305e-05
	00620 Pyruvate metabolism	A09100 Metabolism	0.000187646
	00940 Phenylpropanoid biosynthesis	A09100 Metabolism	0.000453307
	03000 Transcription factors	A09180 Brite Hierarchies	0.000704725
	B09101 Carbohydrate metabolism	A09100 Metabolism	0.000850759
	B09110 Biosynthesis of other secondary metabolites	A09100 Metabolism	0.00109861
	B09183 Protein families: signaling and cellular processes	A09180 Brite Hierarchies	0.00128869
	04075 Plant hormone signal transduction	A09130 Environmental Information Processing	0.00343139
	00460 Cyanoamino acid metabolism	A09100 Metabolism	0.00344122
	00630 Glyoxylate and dicarboxylate metabolism	A09100 Metabolism	0.0040467
	01040 Biosynthesis of unsaturated fatty acids	A09100 Metabolism	0.00684793
	00710 Carbon fixation in photosynthetic organisms	A09100 Metabolism	0.00718642
	A09130 Environmental Information Processing	A09130 Environmental Information Processing	0.0103993
	00910 Nitrogen metabolism	A09100 Metabolism	0.0182756
	B09132 Signal transduction	A09130 Environmental Information Processing	0.0222891
	00020 Citrate cycle (TCA cycle)	A09100 Metabolism	0.0268361
	00999 Biosynthesis of various plant secondary metabolites	A09100 Metabolism	0.0322939
	04016 MAPK signaling pathway - plant	A09130 Environmental Information Processing	0.0443544
Core genes	03012 Translation factors	A09180 Brite Hierarchies	8.51763e-13
	B09182 Protein families: genetic information processing	A09180 Brite Hierarchies	3.5087e-08
	03041 Spliceosome	A09180 Brite Hierarchies	2.39756e-05
	B09121 Transcription	A09120 Genetic Information Processing	5.4939e-05
	03040 Spliceosome	A09120 Genetic Information Processing	0.000365477
	A09120 Genetic Information Processing	A09120 Genetic Information Processing	0.00121343
	A09180 Brite Hierarchies	A09180 Brite Hierarchies	0.00146413
	03009 Ribosome biogenesis	A09180 Brite Hierarchies	0.00246379
	03019 Messenger RNA biogenesis	A09180 Brite Hierarchies	0.0135129
	03021 Transcription machinery	A09180 Brite Hierarchies	0.0258629
	04031 GTP-binding proteins	A09180 Brite Hierarchies	0.0340862
	03051 Proteasome	A09180 Brite Hierarchies	0.0342453
