# Supplementary material for: Comparative transcriptome analysis identifies candidate genes related to seed coat color in rapeseed
Source: Front Plant Sci. 2023 Mar 9;14:1154208. doi: 10.3389/fpls.2023.1154208 (PMC10042178; doi:10.3389/fpls.2023.1154208)
Supplement: Supplementary file 5 [file DataSheet_4.xlsx]

## Sheet: Sheet1
Table S4. The 47 common DEGs in seed development between the yellow- and black-seeded B. napus
Gene_ID	Homologous gene in Arabidopsis thaliana	Gene annotation	Classification
BnaC03g15540D	AT1G54270	eif4a-2 (EIF4A-2)	Down-regulated in yellow seed
BnaC05g48670D	AT3G01180	starch synthase 2 (SS2)	Down-regulated in yellow seed
BnaC05g48700D	AT3G01300	Protein kinase superfamily protein	Down-regulated in yellow seed
BnaC09g28670D	AT4G25740	RNA binding Plectin/S10 domain-containing protein	Down-regulated in yellow seed
BnaC01g12770D	AT4G21480	sugar transporter protein 12 (STP12)	Down-regulated in yellow seed
BnaA09g56660D	AT1G15670	Galactose oxidase/kelch repeat superfamily protein	Down-regulated in yellow seed
BnaC06g21080D	AT1G77100	Peroxidase superfamily protein	Down-regulated in yellow seed
BnaC06g44000D	None	unknown protein	Down-regulated in yellow seed
BnaAnng15210D	None	unknown protein	Down-regulated in yellow seed
BnaA09g46300D	AT2G37550	ARF-GAP domain 7 (AGD7)	Down-regulated in yellow seed
BnaAnng16310D	AT1G05260	RARE COLD INDUCIBLE GENE 3 (RCI3)	Down-regulated in yellow seed
BnaC08g38960D	None	unknown protein	Down-regulated in yellow seed
BnaA01g34840D	None	unknown protein	Down-regulated in yellow seed
BnaC06g26900D	None	unknown protein	Down-regulated in yellow seed
BnaC01g03260D	AT4G35290	glutamate receptor 2 (GLUR2)	Down-regulated in yellow seed
BnaA07g16940D	AT3G56700	fatty acid reductase 6 (FAR6)	Down-regulated in yellow seed
BnaA10g01510D	AT1G02930	glutathione S-transferase 6 (GSTF6)	Down-regulated in yellow seed
BnaA07g27140D	AT2G07760	Zinc knuckle (CCHC-type) family protein	Down-regulated in yellow seed
BnaA09g44170D	AT1G19400	Erythronate-4-phosphate dehydrogenase family protein	Down-regulated in yellow seed
BnaC05g01540D	AT1G02930	glutathione S-transferase 6 (GSTF6)	Down-regulated in yellow seed
BnaA05g33020D	AT3G04400	embryo defective 2171 (emb2171)	Up-regulated in yellow seed
BnaA05g31670D	AT3G05560	Ribosomal L22e protein family	Up-regulated in yellow seed
BnaAnng10670D	AT4G34670	Ribosomal protein S3Ae	Up-regulated in yellow seed
BnaAnng10740D	AT3G04930	DNA-binding storekeeper protein-related transcriptional regulator	Up-regulated in yellow seed
BnaA03g36910D	AT3G22960	PKP-ALPHA	Up-regulated in yellow seed
BnaA05g29790D	AT3G07890	Ypt/Rab-GAP domain of gyp1p superfamily protein	Up-regulated in yellow seed
BnaA09g45320D	AT1G14980	chaperonin 10 (CPN10)	Up-regulated in yellow seed
BnaA05g32090D	AT3G05070	CONTAINS InterPro DOMAIN/s: mRNA splicing factor, Cwf18 (InterPro:IPR013169)	Up-regulated in yellow seed
BnaA09g41590D	AT2G24170	Endomembrane protein 70 protein family	Up-regulated in yellow seed
BnaAnng10660D	AT3G04830	Protein prenylyltransferase superfamily protein	Up-regulated in yellow seed
BnaA05g32070D	AT3G05100	S-adenosyl-L-methionine-dependent methyltransferases superfamily protein	Up-regulated in yellow seed
BnaCnng18310D	AT3G03070	NADH-ubiquinone oxidoreductase-related	Up-regulated in yellow seed
BnaA05g29890D	AT3G07760	Sterile alpha motif (SAM) domain-containing protein	Up-regulated in yellow seed
BnaA02g13090D	AT1G67350	unknown protein	Up-regulated in yellow seed
BnaA05g32830D	AT3G03610	ELMO/CED-12 family protein	Up-regulated in yellow seed
BnaA05g32730D	AT3G03790	ankyrin repeat family protein / regulator of chromosome condensation (RCC1) family protein	Up-regulated in yellow seed
BnaA05g32130D	AT3G05030	sodium hydrogen exchanger 2 (NHX2)	Up-regulated in yellow seed
BnaA05g32770D	AT3G03720	cationic amino acid transporter 4 (CAT4)	Up-regulated in yellow seed
BnaA05g31660D	AT3G05570	unknown protein	Up-regulated in yellow seed
BnaA07g33140D	AT5G67590	FROSTBITE1 (FRO1)	Up-regulated in yellow seed
BnaA05g29910D	AT3G07740	homolog of yeast ADA2 2A (ADA2A)	Up-regulated in yellow seed
BnaA05g33030D	AT3G04380	SUVR4	Up-regulated in yellow seed
BnaA04g00540D	AT3G61790	Protein with RING/U-box and TRAF-like domains	Up-regulated in yellow seed
BnaCnng22390D	AT2G14910	unknown protein	Up-regulated in yellow seed
BnaA05g32750D	AT3G03770	Leucine-rich repeat protein kinase family protein	Up-regulated in yellow seed
BnaA05g31870D	AT3G05320	O-fucosyltransferase family protein	Up-regulated in yellow seed
