# Supplementary material for: Comparative transcriptome analysis identifies candidate genes related to seed coat color in rapeseed
Source: Front Plant Sci. 2023 Mar 9;14:1154208. doi: 10.3389/fpls.2023.1154208 (PMC10042178; doi:10.3389/fpls.2023.1154208)
Supplement: Supplementary file 6 [file DataSheet_5.xlsx]

## Sheet: Sheet1
Table S5. PPI analysis of DEGs between yellow- and black-seeded B. napus
	GO analysis result (BP, Sort the top 5 by P-value)	Core genes (BP, Sort the top 5 by score)
Up-15 DAP	Cellular response to hypoxia (GO:0071456)	TPI
	Response to hypoxia (GO:0001666)	GAPC2
	Response to chitin (GO:0010200)	EMB2296
	Cellular response to hormone stimulus (GO:0032870)	FRO1
	Hormone-mediated signaling pathway (GO:0009755)	ES1Y
Down-15 DAP	No significant enrichment detected	SKP1
		CUL1
		protein rolling protein
		Big1
		CTPS 1
Up-30 DAP	Alternative respiration (GO:0010230)	TPI
	Cellular response to hypoxia (GO:0071456)	GAPC2
	Defense response to bacterium, incompatible interaction (GO:0009816)	FRO1
	Response to chitin (GO:0010200)	ES1Y
	Cellular response to heat (GO:0034605)	EL22Z
Down-30 DAP	Flavonoid biosynthetic process (GO:0009813)	LDOX
	Regulation of flavonoid biosynthetic process (GO:0009962)	F3H
	Flavonoid metabolic process (GO:0009812)	DFR
	Phenylpropanoid biosynthetic process (GO:0009699)	US8W
	Phenylpropanoid metabolic process (GO:0009698)	ES10Z
Up-50 DAP	No significant enrichment detected	EMB2296
		FRO1
		EL22Z
		NADH-ubiquinone oxidoreductase-like protein
		emb2171
Down-50 DAP	Regulation of proanthocyanidin biosynthetic process (GO:2000029)	TT5
	Proanthocyanidin biosynthetic process (GO:0010023)	TT4
	Phenol-containing compound biosynthetic process (GO:0046189)	F3H
	Regulation of phenylpropanoid metabolic process (GO:2000762)	LDOX
	Flavonoid biosynthetic process (GO:0009813)	CHIL
