# Supplementary material for: Comparative transcriptome analysis identifies candidate genes related to seed coat color in rapeseed
Source: Front Plant Sci. 2023 Mar 9;14:1154208. doi: 10.3389/fpls.2023.1154208 (PMC10042178; doi:10.3389/fpls.2023.1154208)
Supplement: Supplementary file 7 [file DataSheet_6.xlsx]

## Sheet: Sheet1
Table S6. GO cluster analysis of genes contained in each module by WGCNA
Module	Number of genes	Major GO term(Sort the top 3 by P-value in BP)	GO_ID
black	2069	cellular catabolic process	GO:0044248
		ubiquitin-dependent protein catabolic process	GO:0006511
		modification-dependent protein catabolic process	GO:0019941
blue	8453	nitrogen compound transport	GO:0071705
		peptide biosynthetic process	GO:0043043
		cellular component assembly	GO:0022607
cyan	898	protein folding	GO:0006457
		response to temperature stimulus	GO:0009266
		response to heat	GO:0009408
darkgreen	285	respiratory gaseous exchange by respiratory system	GO:0007585
		multicellular organismal process	GO:0032501
		tRNA metabolic process	GO:0006399
darkgrey	270	transmembrane transport	GO:0055085
darkorange	1543	embryo development	GO:0009790
		response to oxygen-containing compound	GO:1901700
		response to acid chemical	GO:0001101
darkturquoise	607	sulfate reduction	GO:0019419
		sulfur compound metabolic process	GO:0006790
		cell redox homeostasis	GO:0045454
grey60	414	cellular carbohydrate metabolic process	GO:0044262
		glucan metabolic process	GO:0044042
		cellular glucan metabolic process	GO:0006073
lightgreen	403	amine metabolic process	GO:0009308
		transition metal ion transport	GO:0000041
		carbohydrate metabolic process	GO:0005975
orange	258	sulfur compound biosynthetic process	GO:0044272
		aromatic amino acid family metabolic process	GO:0009072
		sulfur compound metabolic process	GO:0006790
purple	857	organonitrogen compound biosynthetic process	GO:1901566
		cellular amide metabolic process	GO:0043603
		cellular nitrogen compound biosynthetic process	GO:0044271
red	1173	macromolecule biosynthetic process	GO:0009059
		cellular macromolecule biosynthetic process	GO:0034645
		translation	GO:0006412
salmon	2663	small GTPase mediated signal transduction	GO:0007264
		macromolecule localization	GO:0033036
		protein transport	GO:0015031
turquoise	3973	peptide metabolic process	GO:0006518
		macromolecule biosynthetic process	GO:0009059
		cellular nitrogen compound biosynthetic process	GO:0044271
grey	13402	nitrogen compound transport	GO:0071705
		establishment of protein localization	GO:0045184
		gene expression	GO:0010467
