# Supplementary material for: Comparative transcriptome analysis identifies candidate genes related to seed coat color in rapeseed
Source: Front Plant Sci. 2023 Mar 9;14:1154208. doi: 10.3389/fpls.2023.1154208 (PMC10042178; doi:10.3389/fpls.2023.1154208)
Supplement: Supplementary file 8 [file DataSheet_7.xlsx]

## Sheet: Sheet1
Table S7. GO cluster analysis of DEGs in seed development between the yellow- and black-seeded B. napus
Stages	Class	GO_Name	GO_ID	P_value
Middle stage (30 DAP) of black-seeded	Molecular function	catalytic activity	GO:0003824	1.35556e-10
	Molecular function	fructose-bisphosphate aldolase activity	GO:0004332	9.44167e-07
	Molecular function	pectinesterase activity	GO:0030599	4.4522e-06
	Molecular function	glutamate-ammonia ligase activity	GO:0004356	4.73772e-06
	Molecular function	acid-ammonia (or amide) ligase activity	GO:0016880	4.73772e-06
	Molecular function	ammonia ligase activity	GO:0016211	4.73772e-06
	Molecular function	aldehyde-lyase activity	GO:0016832	6.24457e-06
	Molecular function	obsolete gamma-glutamyltransferase activity	GO:0003840	1.04623e-05
	Molecular function	hydroquinone:oxygen oxidoreductase activity	GO:0052716	4.415e-05
	Molecular function	carboxylic ester hydrolase activity	GO:0052689	0.000201606
	Molecular function	oxidoreductase activity, acting on diphenols and related substances as donors, oxygen as acceptor	GO:0016682	0.000251775
	Molecular function	sequence-specific DNA binding	GO:0043565	0.000252674
	Molecular function	hexosyltransferase activity	GO:0016758	0.00112948
	Molecular function	oxidoreductase activity	GO:0016491	0.00131749
	Molecular function	enzyme inhibitor activity	GO:0004857	0.00174835
	Molecular function	oxidoreductase activity, acting on the aldehyde or oxo group of donors	GO:0016903	0.00241997
	Molecular function	glycosyltransferase activity	GO:0016757	0.00270926
	Molecular function	alpha-(1,2)-fucosyltransferase activity	GO:0031127	0.00284602
	Molecular function	galactoside 2-alpha-L-fucosyltransferase activity	GO:0008107	0.00284602
	Molecular function	oxidoreductase activity, acting on diphenols and related substances as donors	GO:0016679	0.00287887
	Molecular function	DNA-binding transcription factor activity	GO:0003700	0.00304373
	Molecular function	UDP-glycosyltransferase activity	GO:0008194	0.00319177
	Molecular function	tubulin binding	GO:0015631	0.00319391
	Molecular function	microtubule binding	GO:0008017	0.00319391
	Molecular function	potassium ion binding	GO:0030955	0.00351129
	Molecular function	pyruvate kinase activity	GO:0004743	0.00351129
	Molecular function	alkali metal ion binding	GO:0031420	0.00351129
	Molecular function	pyridoxal phosphate binding	GO:0030170	0.00463708
	Molecular function	vitamin B6 binding	GO:0070279	0.00463708
	Molecular function	NADP binding	GO:0050661	0.00544687
	Molecular function	acetylglucosaminyltransferase activity	GO:0008375	0.00589463
	Molecular function	transaminase activity	GO:0008483	0.00589463
	Molecular function	transferase activity, transferring nitrogenous groups	GO:0016769	0.00589463
	Molecular function	fucosyltransferase activity	GO:0008417	0.00685153
	Molecular function	flavin adenine dinucleotide binding	GO:0050660	0.00907553
	Molecular function	vitamin binding	GO:0019842	0.0112461
	Molecular function	transcription regulator activity	GO:0140110	0.0113549
	Molecular function	cytoskeletal protein binding	GO:0008092	0.012165
	Molecular function	copper ion binding	GO:0005507	0.0135754
	Molecular function	identical protein binding	GO:0042802	0.0136113
	Molecular function	DNA binding	GO:0003677	0.0136942
	Molecular function	xenobiotic transmembrane transporter activity	GO:0042910	0.0143039
	Molecular function	transferase activity, transferring alkyl or aryl (other than methyl) groups	GO:0016765	0.0152561
	Molecular function	O-methyltransferase activity	GO:0008171	0.0176598
	Molecular function	lyase activity	GO:0016829	0.0186694
	Molecular function	serine-type carboxypeptidase activity	GO:0004185	0.0245746
	Molecular function	oxidoreductase activity, acting on the aldehyde or oxo group of donors, NAD or NADP as acceptor	GO:0016620	0.0251217
	Molecular function	serine-type peptidase activity	GO:0008236	0.0285826
	Molecular function	serine hydrolase activity	GO:0017171	0.0285826
	Molecular function	hydrolase activity, acting on ester bonds	GO:0016788	0.0286819
	Molecular function	tetrapyrrole binding	GO:0046906	0.0290792
	Molecular function	carboxypeptidase activity	GO:0004180	0.0305017
	Molecular function	electron transfer activity	GO:0009055	0.0309813
	Molecular function	serine-type exopeptidase activity	GO:0070008	0.0338103
	Molecular function	isomerase activity	GO:0016853	0.0338647
	Molecular function	transferase activity	GO:0016740	0.0387628
	Molecular function	FMN binding	GO:0010181	0.0456518
	Molecular function	heme binding	GO:0020037	0.0484613
	Molecular function	protein dimerization activity	GO:0046983	0.04953
	Cellular component	photosystem	GO:0009521	2.75192e-10
	Cellular component	photosynthetic membrane	GO:0034357	9.01788e-10
	Cellular component	thylakoid	GO:0009579	1.70094e-09
	Cellular component	photosystem II	GO:0009523	6.39712e-09
	Cellular component	photosystem II oxygen evolving complex	GO:0009654	9.87919e-08
	Cellular component	membrane	GO:0016020	2.53006e-07
	Cellular component	thylakoid membrane	GO:0042651	3.15707e-07
	Cellular component	oxidoreductase complex	GO:1990204	9.06348e-06
	Cellular component	extrinsic component of membrane	GO:0019898	5.57512e-05
	Cellular component	cellular anatomical entity	GO:0110165	0.000111848
	Cellular component	cell wall	GO:0005618	0.000883595
	Cellular component	external encapsulating structure	GO:0030312	0.00148498
	Cellular component	CCAAT-binding factor complex	GO:0016602	0.00158475
	Cellular component	chloroplast	GO:0009507	0.00188063
	Cellular component	plastid	GO:0009536	0.00202428
	Cellular component	apoplast	GO:0048046	0.00327445
	Cellular component	photosystem I	GO:0009522	0.00332455
	Cellular component	extracellular region	GO:0005576	0.0127596
	Cellular component	cell periphery	GO:0071944	0.0141864
	Biological process	monocarboxylic acid metabolic process	GO:0032787	1.97248e-10
	Biological process	carbohydrate metabolic process	GO:0005975	1.92539e-09
	Biological process	nucleotide phosphorylation	GO:0046939	2.25261e-09
	Biological process	ATP generation from ADP	GO:0006757	1.00307e-08
	Biological process	purine nucleoside diphosphate metabolic process	GO:0009135	1.00307e-08
	Biological process	ADP metabolic process	GO:0046031	1.00307e-08
	Biological process	glycolytic process	GO:0006096	1.00307e-08
	Biological process	purine ribonucleoside diphosphate metabolic process	GO:0009179	1.00307e-08
	Biological process	ribonucleoside diphosphate metabolic process	GO:0009185	1.00307e-08
	Biological process	photosynthesis	GO:0015979	1.02066e-08
	Biological process	pyruvate metabolic process	GO:0006090	5.23333e-08
	Biological process	nucleoside diphosphate phosphorylation	GO:0006165	6.34662e-08
	Biological process	nucleoside diphosphate metabolic process	GO:0009132	2.47646e-07
	Biological process	carbohydrate catabolic process	GO:0016052	2.9999e-07
	Biological process	generation of precursor metabolites and energy	GO:0006091	1.4458e-06
	Biological process	carboxylic acid metabolic process	GO:0019752	4.08116e-06
	Biological process	oxoacid metabolic process	GO:0043436	4.36964e-06
	Biological process	organic acid metabolic process	GO:0006082	4.78411e-06
	Biological process	glutamine biosynthetic process	GO:0006542	4.86819e-06
	Biological process	monocarboxylic acid biosynthetic process	GO:0072330	5.14874e-05
	Biological process	chlorophyll metabolic process	GO:0015994	7.08503e-05
	Biological process	fatty acid biosynthetic process	GO:0006633	7.4856e-05
	Biological process	carboxylic acid biosynthetic process	GO:0046394	8.1643e-05
	Biological process	phenylpropanoid catabolic process	GO:0046271	8.53699e-05
	Biological process	lignin catabolic process	GO:0046274	8.53699e-05
	Biological process	phenylpropanoid metabolic process	GO:0009698	8.53699e-05
	Biological process	lignin metabolic process	GO:0009808	8.53699e-05
	Biological process	ATP metabolic process	GO:0046034	9.19545e-05
	Biological process	aromatic compound catabolic process	GO:0019439	0.000105974
	Biological process	chlorophyll biosynthetic process	GO:0015995	0.000157098
	Biological process	organic acid biosynthetic process	GO:0016053	0.000181301
	Biological process	external encapsulating structure organization	GO:0045229	0.000199949
	Biological process	cell wall organization	GO:0071555	0.000199949
	Biological process	cell wall organization or biogenesis	GO:0071554	0.000200005
	Biological process	purine nucleoside triphosphate metabolic process	GO:0009144	0.000208864
	Biological process	ribonucleoside triphosphate metabolic process	GO:0009199	0.000208864
	Biological process	purine ribonucleoside triphosphate metabolic process	GO:0009205	0.000208864
	Biological process	nucleoside triphosphate metabolic process	GO:0009141	0.000227752
	Biological process	glutamine metabolic process	GO:0006541	0.000368149
	Biological process	fatty acid metabolic process	GO:0006631	0.000384445
	Biological process	organic cyclic compound catabolic process	GO:1901361	0.000406956
	Biological process	glutamine family amino acid biosynthetic process	GO:0009084	0.000454895
	Biological process	cell wall modification	GO:0042545	0.00046085
	Biological process	secondary metabolic process	GO:0019748	0.000472228
	Biological process	small molecule metabolic process	GO:0044281	0.00100006
	Biological process	small molecule biosynthetic process	GO:0044283	0.00122559
	Biological process	glutamine family amino acid metabolic process	GO:0009064	0.00265181
	Biological process	tetrapyrrole metabolic process	GO:0033013	0.00325523
	Biological process	glutathione metabolic process	GO:0006749	0.00336171
	Biological process	tetrapyrrole biosynthetic process	GO:0033014	0.00396003
	Biological process	negative regulation of molecular function	GO:0044092	0.00748451
	Biological process	negative regulation of catalytic activity	GO:0043086	0.00748451
	Biological process	purine ribonucleotide metabolic process	GO:0009150	0.00774975
	Biological process	alpha-amino acid biosynthetic process	GO:1901607	0.00800495
	Biological process	cell wall biogenesis	GO:0042546	0.00830449
	Biological process	cellular modified amino acid metabolic process	GO:0006575	0.00869189
	Biological process	lipid metabolic process	GO:0006629	0.00940303
	Biological process	pigment metabolic process	GO:0042440	0.0104332
	Biological process	nucleotide metabolic process	GO:0009117	0.011129
	Biological process	ribonucleotide metabolic process	GO:0009259	0.0111576
	Biological process	ribose phosphate metabolic process	GO:0019693	0.0111576
	Biological process	porphyrin-containing compound metabolic process	GO:0006778	0.0118636
	Biological process	pigment biosynthetic process	GO:0046148	0.012533
	Biological process	purine-containing compound metabolic process	GO:0072521	0.0139267
	Biological process	porphyrin-containing compound biosynthetic process	GO:0006779	0.0144457
	Biological process	nucleoside phosphate metabolic process	GO:0006753	0.0146561
	Biological process	cellular lipid metabolic process	GO:0044255	0.0172641
	Biological process	purine nucleotide metabolic process	GO:0006163	0.0174805
	Biological process	organophosphate metabolic process	GO:0019637	0.0180903
	Biological process	obsolete oxidation-reduction process	GO:0055114	0.0191294
	Biological process	nucleobase-containing small molecule metabolic process	GO:0055086	0.023246
	Biological process	alpha-amino acid metabolic process	GO:1901605	0.0248273
	Biological process	xenobiotic transmembrane transport	GO:0006855	0.0282409
	Biological process	xenobiotic transport	GO:0042908	0.0282409
	Biological process	lipid biosynthetic process	GO:0008610	0.0285266
	Biological process	polyol metabolic process	GO:0019751	0.0379307
	Biological process	metabolic process	GO:0008152	0.0396984
	Biological process	cellular amino acid biosynthetic process	GO:0008652	0.0444295
	Biological process	response to biotic stimulus	GO:0009607	0.0498951
Late stage (50 DAP) of black-seeded	Molecular function	oxidoreductase activity	GO:0016491	0
	Molecular function	nutrient reservoir activity	GO:0045735	0
	Molecular function	heme binding	GO:0020037	1.11022e-16
	Molecular function	tetrapyrrole binding	GO:0046906	2.22045e-16
	Molecular function	iron ion binding	GO:0005506	2.77556e-15
	Molecular function	electron transfer activity	GO:0009055	1.10245e-12
	Molecular function	xenobiotic transmembrane transporter activity	GO:0042910	6.87496e-06
	Molecular function	catalytic activity	GO:0003824	1.19801e-05
	Molecular function	antiporter activity	GO:0015297	2.23141e-05
	Molecular function	transporter activity	GO:0005215	5.31865e-05
	Molecular function	oxidoreductase activity, acting on a sulfur group of donors, disulfide as acceptor	GO:0016671	5.79891e-05
	Molecular function	transition metal ion binding	GO:0046914	6.75146e-05
	Molecular function	secondary active transmembrane transporter activity	GO:0015291	8.45857e-05
	Molecular function	ATP hydrolysis activity	GO:0016887	0.000189187
	Molecular function	fatty-acyl-CoA reductase (alcohol-forming) activity	GO:0080019	0.000213106
	Molecular function	ion channel inhibitor activity	GO:0008200	0.000242074
	Molecular function	molecular function inhibitor activity	GO:0140678	0.000242074
	Molecular function	ion channel regulator activity	GO:0099106	0.000242074
	Molecular function	channel regulator activity	GO:0016247	0.000242074
	Molecular function	channel inhibitor activity	GO:0016248	0.000242074
	Molecular function	metal ion binding	GO:0046872	0.000327184
	Molecular function	oxidoreductase activity, acting on the aldehyde or oxo group of donors, NAD or NADP as acceptor	GO:0016620	0.000341199
	Molecular function	cation binding	GO:0043169	0.00040284
	Molecular function	serine-type exopeptidase activity	GO:0070008	0.000410157
	Molecular function	glutamate decarboxylase activity	GO:0004351	0.00055346
	Molecular function	serine-type carboxypeptidase activity	GO:0004185	0.000823093
	Molecular function	DNA-binding transcription factor activity	GO:0003700	0.00103613
	Molecular function	carboxypeptidase activity	GO:0004180	0.00115328
	Molecular function	monooxygenase activity	GO:0004497	0.00127881
	Molecular function	antioxidant activity	GO:0016209	0.00152562
	Molecular function	oxidoreductase activity, acting on the aldehyde or oxo group of donors	GO:0016903	0.00203389
	Molecular function	amine-lyase activity	GO:0016843	0.00230652
	Molecular function	strictosidine synthase activity	GO:0016844	0.00230652
	Molecular function	transcription regulator activity	GO:0140110	0.00303788
	Molecular function	exopeptidase activity	GO:0008238	0.00310071
	Molecular function	xyloglucan:xyloglucosyl transferase activity	GO:0016762	0.00395057
	Molecular function	glucosyltransferase activity	GO:0046527	0.00464535
	Molecular function	oxidoreductase activity, acting on diphenols and related substances as donors, oxygen as acceptor	GO:0016682	0.00568251
	Molecular function	oxidoreductase activity, acting on single donors with incorporation of molecular oxygen	GO:0016701	0.00635168
	Molecular function	oxidoreductase activity, acting on peroxide as acceptor	GO:0016684	0.00738996
	Molecular function	peroxidase activity	GO:0004601	0.00738996
	Molecular function	hydroquinone:oxygen oxidoreductase activity	GO:0052716	0.00889534
	Molecular function	sulfotransferase activity	GO:0008146	0.0146674
	Molecular function	copper ion binding	GO:0005507	0.0205644
	Molecular function	pentosyltransferase activity	GO:0016763	0.0212978
	Molecular function	protein serine/threonine phosphatase activity	GO:0004722	0.0226847
	Molecular function	enzyme inhibitor activity	GO:0004857	0.0274711
	Molecular function	carbon-nitrogen lyase activity	GO:0016840	0.0276353
	Molecular function	oxidoreductase activity, acting on diphenols and related substances as donors	GO:0016679	0.0304843
	Molecular function	DNA binding	GO:0003677	0.0358353
	Molecular function	lyase activity	GO:0016829	0.0367728
	Molecular function	active transmembrane transporter activity	GO:0022804	0.0390624
	Molecular function	UDP-N-acetylmuramate dehydrogenase activity	GO:0008762	0.0406764
	Molecular function	transferase activity, transferring sulphur-containing groups	GO:0016782	0.0440745
	Cellular component	lipid droplet	GO:0005811	1.11022e-16
	Cellular component	monolayer-surrounded lipid storage body	GO:0012511	1.11022e-16
	Cellular component	membrane	GO:0016020	3.54827e-12
	Cellular component	integral component of membrane	GO:0016021	9.41454e-08
	Cellular component	intrinsic component of membrane	GO:0031224	1.75709e-07
	Cellular component	apoplast	GO:0048046	9.51152e-06
	Cellular component	extracellular region	GO:0005576	0.000179652
	Cellular component	external encapsulating structure	GO:0030312	0.000681136
	Cellular component	cellular anatomical entity	GO:0110165	0.00485081
	Cellular component	cell wall	GO:0005618	0.00629665
	Cellular component	cell periphery	GO:0071944	0.0145698
	Biological process	obsolete oxidation-reduction process	GO:0055114	0
	Biological process	response to acid chemical	GO:0001101	7.76634e-12
	Biological process	response to water	GO:0009415	7.76634e-12
	Biological process	response to oxygen-containing compound	GO:1901700	7.13924e-11
	Biological process	embryo development	GO:0009790	7.45229e-11
	Biological process	response to inorganic substance	GO:0010035	1.11884e-08
	Biological process	response to abiotic stimulus	GO:0009628	1.38447e-07
	Biological process	lipid metabolic process	GO:0006629	1.83339e-05
	Biological process	xenobiotic transmembrane transport	GO:0006855	2.20731e-05
	Biological process	xenobiotic transport	GO:0042908	2.20731e-05
	Biological process	response to chemical	GO:0042221	2.41199e-05
	Biological process	multicellular organismal process	GO:0032501	0.000805476
	Biological process	multicellular organism development	GO:0007275	0.000854046
	Biological process	tricarboxylic acid cycle	GO:0006099	0.0012156
	Biological process	transmembrane transport	GO:0055085	0.00136809
	Biological process	cellular aldehyde metabolic process	GO:0006081	0.00320997
	Biological process	organic cyclic compound catabolic process	GO:1901361	0.00356276
	Biological process	aromatic compound catabolic process	GO:0019439	0.00356276
	Biological process	anatomical structure development	GO:0048856	0.00435369
	Biological process	carbohydrate metabolic process	GO:0005975	0.0052183
	Biological process	developmental process	GO:0032502	0.00532144
	Biological process	aerobic respiration	GO:0009060	0.00640325
	Biological process	glutamate metabolic process	GO:0006536	0.00867353
	Biological process	cellular carbohydrate metabolic process	GO:0044262	0.00897645
	Biological process	cellular respiration	GO:0045333	0.00978676
	Biological process	disaccharide metabolic process	GO:0005984	0.0115132
	Biological process	phenylpropanoid catabolic process	GO:0046271	0.0124437
	Biological process	lignin catabolic process	GO:0046274	0.0124437
	Biological process	phenylpropanoid metabolic process	GO:0009698	0.0124437
	Biological process	lignin metabolic process	GO:0009808	0.0124437
	Biological process	response to stress	GO:0006950	0.0198454
	Biological process	energy derivation by oxidation of organic compounds	GO:0015980	0.0212301
	Biological process	oligosaccharide metabolic process	GO:0009311	0.0283626
	Biological process	secondary metabolic process	GO:0019748	0.0318856
	Biological process	lipid localization	GO:0010876	0.0336704
	Biological process	lipid transport	GO:0006869	0.0336704
	Biological process	dicarboxylic acid metabolic process	GO:0043648	0.034894
	Biological process	heterocycle catabolic process	GO:0046700	0.0359602
	Biological process	cellular nitrogen compound catabolic process	GO:0044270	0.0403411
Middle stage (30 DAP) of yellow-seeded	Molecular function	oxidoreductase activity, acting on diphenols and related substances as donors	GO:0016679	9.80945e-10
	Molecular function	oxidoreductase activity, acting on diphenols and related substances as donors, oxygen as acceptor	GO:0016682	1.57337e-08
	Molecular function	sequence-specific DNA binding	GO:0043565	1.64203e-08
	Molecular function	chlorophyll binding	GO:0016168	2.01854e-08
	Molecular function	alternative oxidase activity	GO:0009916	6.29327e-08
	Molecular function	oxidoreductase activity	GO:0016491	4.43136e-07
	Molecular function	DNA-binding transcription factor activity	GO:0003700	1.15208e-06
	Molecular function	fructose-bisphosphate aldolase activity	GO:0004332	1.75197e-06
	Molecular function	catalytic activity	GO:0003824	4.06782e-06
	Molecular function	copper ion binding	GO:0005507	6.54482e-06
	Molecular function	transcription regulator activity	GO:0140110	7.73141e-06
	Molecular function	aldehyde-lyase activity	GO:0016832	8.68785e-06
	Molecular function	calcium ion binding	GO:0005509	9.74996e-06
	Molecular function	pectinesterase activity	GO:0030599	2.7875e-05
	Molecular function	electron transfer activity	GO:0009055	0.000141325
	Molecular function	ATP hydrolysis activity	GO:0016887	0.000519059
	Molecular function	oxidoreductase activity, acting on the aldehyde or oxo group of donors, NAD or NADP as acceptor	GO:0016620	0.000859538
	Molecular function	UDP-glycosyltransferase activity	GO:0008194	0.0017122
	Molecular function	hydroquinone:oxygen oxidoreductase activity	GO:0052716	0.00195509
	Molecular function	intramolecular transferase activity	GO:0016866	0.00199461
	Molecular function	enzyme inhibitor activity	GO:0004857	0.00205766
	Molecular function	carboxylic ester hydrolase activity	GO:0052689	0.0022
	Molecular function	isomerase activity	GO:0016853	0.00230615
	Molecular function	DNA binding	GO:0003677	0.00238006
	Molecular function	oxidoreductase activity, acting on paired donors, with incorporation or reduction of molecular oxygen	GO:0016705	0.0025623
	Molecular function	tetrapyrrole binding	GO:0046906	0.00300711
	Molecular function	glycosyltransferase activity	GO:0016757	0.00327881
	Molecular function	oxidoreductase activity, acting on the aldehyde or oxo group of donors	GO:0016903	0.0035691
	Molecular function	flavin adenine dinucleotide binding	GO:0050660	0.00437692
	Molecular function	NADP binding	GO:0050661	0.00846773
	Molecular function	hexosyltransferase activity	GO:0016758	0.0109376
	Molecular function	cellulose synthase activity	GO:0016759	0.0145467
	Molecular function	cellulose synthase (UDP-forming) activity	GO:0016760	0.0145467
	Molecular function	UDP-glucosyltransferase activity	GO:0035251	0.0145528
	Molecular function	carbohydrate kinase activity	GO:0019200	0.0177657
	Molecular function	molecular function regulator activity	GO:0098772	0.0211107
	Molecular function	carbohydrate binding	GO:0030246	0.0211403
	Molecular function	O-methyltransferase activity	GO:0008171	0.0251401
	Molecular function	metal ion binding	GO:0046872	0.0267394
	Molecular function	cation binding	GO:0043169	0.0297891
	Molecular function	serine-type endopeptidase activity	GO:0004252	0.0374544
	Molecular function	glucosyltransferase activity	GO:0046527	0.0450252
	Molecular function	N-acetyltransferase activity	GO:0008080	0.0476334
	Cellular component	photosystem II	GO:0009523	0
	Cellular component	photosystem I reaction center	GO:0009538	0
	Cellular component	thylakoid membrane	GO:0042651	0
	Cellular component	photosystem II oxygen evolving complex	GO:0009654	0
	Cellular component	photosynthetic membrane	GO:0034357	1.11022e-16
	Cellular component	oxidoreductase complex	GO:1990204	2.22045e-16
	Cellular component	membrane protein complex	GO:0098796	2.22045e-16
	Cellular component	photosystem	GO:0009521	3.33067e-16
	Cellular component	thylakoid	GO:0009579	3.33067e-16
	Cellular component	photosystem I	GO:0009522	4.44089e-16
	Cellular component	extrinsic component of membrane	GO:0019898	2.22045e-15
	Cellular component	membrane	GO:0016020	2.66454e-13
	Cellular component	chloroplast	GO:0009507	1.83468e-08
	Cellular component	plastid	GO:0009536	2.12773e-08
	Cellular component	glycine cleavage complex	GO:0005960	9.95226e-05
	Cellular component	cellular anatomical entity	GO:0110165	0.000625823
	Biological process	photosynthesis	GO:0015979	0
	Biological process	regulation of generation of precursor metabolites and energy	GO:0043467	5.7388e-10
	Biological process	regulation of photosynthesis, light reaction	GO:0042548	5.7388e-10
	Biological process	photosystem II stabilization	GO:0042549	5.7388e-10
	Biological process	regulation of photosynthesis	GO:0010109	5.7388e-10
	Biological process	respiratory gaseous exchange by respiratory system	GO:0007585	1.34643e-07
	Biological process	photosynthesis, light reaction	GO:0019684	8.67023e-07
	Biological process	glycine decarboxylation via glycine cleavage system	GO:0019464	2.96198e-06
	Biological process	carbohydrate metabolic process	GO:0005975	2.40733e-05
	Biological process	generation of precursor metabolites and energy	GO:0006091	9.15733e-05
	Biological process	glycine metabolic process	GO:0006544	0.000334982
	Biological process	glycine catabolic process	GO:0006546	0.000388515
	Biological process	serine family amino acid catabolic process	GO:0009071	0.000388515
	Biological process	monocarboxylic acid metabolic process	GO:0032787	0.000700418
	Biological process	chlorophyll metabolic process	GO:0015994	0.000811079
	Biological process	cellulose biosynthetic process	GO:0030244	0.00132111
	Biological process	cellulose metabolic process	GO:0030243	0.00159746
	Biological process	obsolete oxidation-reduction process	GO:0055114	0.00165497
	Biological process	alpha-amino acid catabolic process	GO:1901606	0.00275335
	Biological process	phenylpropanoid catabolic process	GO:0046271	0.0034135
	Biological process	lignin catabolic process	GO:0046274	0.0034135
	Biological process	phenylpropanoid metabolic process	GO:0009698	0.0034135
	Biological process	lignin metabolic process	GO:0009808	0.0034135
	Biological process	ATP generation from ADP	GO:0006757	0.00353637
	Biological process	purine nucleoside diphosphate metabolic process	GO:0009135	0.00353637
	Biological process	ADP metabolic process	GO:0046031	0.00353637
	Biological process	glycolytic process	GO:0006096	0.00353637
	Biological process	purine ribonucleoside diphosphate metabolic process	GO:0009179	0.00353637
	Biological process	ribonucleoside diphosphate metabolic process	GO:0009185	0.00353637
	Biological process	cellular amino acid catabolic process	GO:0009063	0.00370122
	Biological process	tetrapyrrole metabolic process	GO:0033013	0.00393078
	Biological process	protein folding	GO:0006457	0.0060012
	Biological process	tetrapyrrole biosynthetic process	GO:0033014	0.00642524
	Biological process	pyruvate metabolic process	GO:0006090	0.00661023
	Biological process	nucleoside diphosphate phosphorylation	GO:0006165	0.00710728
	Biological process	beta-glucan biosynthetic process	GO:0051274	0.00728206
	Biological process	carboxylic acid catabolic process	GO:0046395	0.00799625
	Biological process	porphyrin-containing compound metabolic process	GO:0006778	0.00799625
	Biological process	organic acid catabolic process	GO:0016054	0.00799625
	Biological process	carbohydrate catabolic process	GO:0016052	0.00817015
	Biological process	beta-glucan metabolic process	GO:0051273	0.00829414
	Biological process	metabolic process	GO:0008152	0.00899166
	Biological process	multicellular organismal process	GO:0032501	0.0094736
	Biological process	secondary metabolic process	GO:0019748	0.00947902
	Biological process	small molecule catabolic process	GO:0044282	0.00999739
	Biological process	nucleoside diphosphate metabolic process	GO:0009132	0.0118139
	Biological process	porphyrin-containing compound biosynthetic process	GO:0006779	0.01307
	Biological process	fatty acid metabolic process	GO:0006631	0.0133509
	Biological process	organic cyclic compound catabolic process	GO:1901361	0.017448
	Biological process	aromatic compound catabolic process	GO:0019439	0.017448
	Biological process	nucleotide phosphorylation	GO:0046939	0.0175299
	Biological process	glucan biosynthetic process	GO:0009250	0.0205463
	Biological process	cell wall modification	GO:0042545	0.0213443
	Biological process	cell wall organization or biogenesis	GO:0071554	0.0216222
	Biological process	serine family amino acid metabolic process	GO:0009069	0.0244758
	Biological process	carboxylic acid metabolic process	GO:0019752	0.0267693
	Biological process	oxoacid metabolic process	GO:0043436	0.0275034
	Biological process	pigment metabolic process	GO:0042440	0.0276968
	Biological process	organic acid metabolic process	GO:0006082	0.0285068
	Biological process	fatty acid biosynthetic process	GO:0006633	0.0295111
	Biological process	monocarboxylic acid biosynthetic process	GO:0072330	0.0394111
	Biological process	cell wall macromolecule catabolic process	GO:0016998	0.0444909
	Biological process	polysaccharide biosynthetic process	GO:0000271	0.0467895
	Biological process	cellular polysaccharide biosynthetic process	GO:0033692	0.0467895
	Biological process	glucan metabolic process	GO:0044042	0.0486876
	Biological process	cellular glucan metabolic process	GO:0006073	0.0486876
Late stage (30 DAP) of yellow-seeded	Molecular function	nutrient reservoir activity	GO:0045735	0
	Molecular function	oxidoreductase activity	GO:0016491	2.22045e-15
	Molecular function	iron ion binding	GO:0005506	2.9976e-15
	Molecular function	heme binding	GO:0020037	7.99361e-15
	Molecular function	tetrapyrrole binding	GO:0046906	1.63203e-14
	Molecular function	electron transfer activity	GO:0009055	1.22243e-11
	Molecular function	xenobiotic transmembrane transporter activity	GO:0042910	1.75286e-07
	Molecular function	transporter activity	GO:0005215	2.61051e-06
	Molecular function	antiporter activity	GO:0015297	5.61588e-06
	Molecular function	lyase activity	GO:0016829	5.80596e-06
	Molecular function	ATP hydrolysis activity	GO:0016887	8.89013e-06
	Molecular function	secondary active transmembrane transporter activity	GO:0015291	2.82524e-05
	Molecular function	ion channel inhibitor activity	GO:0008200	4.92054e-05
	Molecular function	molecular function inhibitor activity	GO:0140678	4.92054e-05
	Molecular function	ion channel regulator activity	GO:0099106	4.92054e-05
	Molecular function	channel regulator activity	GO:0016247	4.92054e-05
	Molecular function	channel inhibitor activity	GO:0016248	4.92054e-05
	Molecular function	oxidoreductase activity, acting on a sulfur group of donors, disulfide as acceptor	GO:0016671	7.58673e-05
	Molecular function	monooxygenase activity	GO:0004497	8.94572e-05
	Molecular function	glutamate decarboxylase activity	GO:0004351	0.000115414
	Molecular function	catalytic activity	GO:0003824	0.000120324
	Molecular function	carbon-nitrogen lyase activity	GO:0016840	0.000236171
	Molecular function	serine-type exopeptidase activity	GO:0070008	0.000275765
	Molecular function	serine-type carboxypeptidase activity	GO:0004185	0.000692751
	Molecular function	carbon-carbon lyase activity	GO:0016830	0.000912072
	Molecular function	carboxypeptidase activity	GO:0004180	0.000933103
	Molecular function	metal ion binding	GO:0046872	0.00111955
	Molecular function	cation binding	GO:0043169	0.00131307
	Molecular function	transition metal ion binding	GO:0046914	0.0022825
	Molecular function	exopeptidase activity	GO:0008238	0.00410071
	Molecular function	enzyme inhibitor activity	GO:0004857	0.00550098
	Molecular function	sulfotransferase activity	GO:0008146	0.00780285
	Molecular function	terpene synthase activity	GO:0010333	0.0106003
	Molecular function	transmembrane transporter activity	GO:0022857	0.0106931
	Molecular function	active transmembrane transporter activity	GO:0022804	0.0114127
	Molecular function	carboxy-lyase activity	GO:0016831	0.0175025
	Molecular function	antioxidant activity	GO:0016209	0.0194262
	Molecular function	carbon-oxygen lyase activity, acting on phosphates	GO:0016838	0.0194974
	Molecular function	oxidoreductase activity, acting on single donors with incorporation of molecular oxygen	GO:0016701	0.0201028
	Molecular function	peptidase inhibitor activity	GO:0030414	0.0210168
	Molecular function	peptidase regulator activity	GO:0061134	0.0210168
	Molecular function	endopeptidase regulator activity	GO:0061135	0.0210168
	Molecular function	endopeptidase inhibitor activity	GO:0004866	0.0210168
	Molecular function	transferase activity, transferring sulphur-containing groups	GO:0016782	0.0226607
	Molecular function	glucosyltransferase activity	GO:0046527	0.0494728
	Cellular component	membrane	GO:0016020	1.11022e-16
	Cellular component	lipid droplet	GO:0005811	1.11022e-16
	Cellular component	monolayer-surrounded lipid storage body	GO:0012511	1.11022e-16
	Cellular component	intrinsic component of membrane	GO:0031224	2.16623e-10
	Cellular component	integral component of membrane	GO:0016021	2.73708e-10
	Cellular component	cellular anatomical entity	GO:0110165	2.93105e-05
	Cellular component	external encapsulating structure	GO:0030312	0.00112647
	Cellular component	cell wall	GO:0005618	0.00210793
	Cellular component	cell periphery	GO:0071944	0.0179808
	Biological process	embryo development	GO:0009790	3.85247e-14
	Biological process	obsolete oxidation-reduction process	GO:0055114	9.54592e-12
	Biological process	response to acid chemical	GO:0001101	5.06649e-07
	Biological process	response to water	GO:0009415	5.06649e-07
	Biological process	xenobiotic transmembrane transport	GO:0006855	7.18768e-07
	Biological process	xenobiotic transport	GO:0042908	7.18768e-07
	Biological process	transmembrane transport	GO:0055085	6.56489e-06
	Biological process	response to oxygen-containing compound	GO:1901700	7.50109e-06
	Biological process	multicellular organismal process	GO:0032501	1.15587e-05
	Biological process	multicellular organism development	GO:0007275	1.35716e-05
	Biological process	response to inorganic substance	GO:0010035	3.06937e-05
	Biological process	anatomical structure development	GO:0048856	0.000105094
	Biological process	response to abiotic stimulus	GO:0009628	0.000130568
	Biological process	developmental process	GO:0032502	0.000135894
	Biological process	response to chemical	GO:0042221	0.00105037
	Biological process	glutamate metabolic process	GO:0006536	0.0021959
	Biological process	lipid metabolic process	GO:0006629	0.0023656
	Biological process	response to stress	GO:0006950	0.00495906
	Biological process	oxoacid metabolic process	GO:0043436	0.0065619
	Biological process	organic acid metabolic process	GO:0006082	0.00685709
	Biological process	carboxylic acid metabolic process	GO:0019752	0.00980888
	Biological process	glutamine family amino acid metabolic process	GO:0009064	0.0167461
	Biological process	cell wall modification	GO:0042545	0.0197525
	Biological process	alpha-amino acid metabolic process	GO:1901605	0.0254031
	Biological process	small molecule catabolic process	GO:0044282	0.0306664
	Biological process	response to biotic stimulus	GO:0009607	0.0376572
	Biological process	cellular amino acid metabolic process	GO:0006520	0.0403437
	Biological process	dicarboxylic acid metabolic process	GO:0043648	0.042695
	Biological process	external encapsulating structure organization	GO:0045229	0.0475839
	Biological process	cell wall organization	GO:0071555	0.0475839
